# Supplementary material for: Rasgrp1-Mediated Dampening of EGFR Signals Supports Coordinated Mammary Gland Development
Source: Cells. 2026 Jul 18;15(14):1288. doi: 10.3390/cells15141288 (PMC13406350; doi:10.3390/cells15141288)
Supplement: Supplementary file 1 [file cells-15-01288-s001.zip]

Archive with 1 entries (1 files):
- cells-4328561-supplementary.pdf
